# Supplementary material for: Microbial Composition and Genes for Key Metabolic Attributes in the Gut Digesta of Sea Urchins Lytechinus variegatus and Strongylocentrotus purpuratus Using Shotgun Metagenomics
Source: Curr Issues Mol Biol. 2021 Aug 26;43(2):978–95. doi: 10.3390/cimb43020070 (PMC8929034; doi:10.3390/cimb43020070)
Supplement: Supplementary file 1 [file cimb-43-00070-s001.zip]

Archive with 4 entries (3 files):
- cimb-1328494-supplementary/
- cimb-1328494-supplementary/Supplementary_Figure_S1_Hakim_et_al_CIMB.pdf
- cimb-1328494-supplementary/Supplementary_Figure_S2_Hakim_et_al_CIMB.pdf
- cimb-1328494-supplementary/Supplementary_Table_S1_CIMB.pdf
